# Supplementary material for: Influence of Hydrodynamics and Hematocrit on Ultrasound-Induced Blood Plasmapheresis
Source: Micromachines (Basel). 2020 Jul 31;11(8):751. doi: 10.3390/mi11080751 (PMC7463700; doi:10.3390/mi11080751)
Supplement: Supplementary file 1 [file micromachines-11-00751-s001.zip]

Archive with 1 entries (1 files):
- micromachines-837446-supplementary.wmv
